# Supplementary material for: Associations of Microbial Diversity with Age and Other Clinical Variables among Pediatric Chronic Rhinosinusitis (CRS) Patients
Source: Microorganisms. 2023 Feb 7;11(2):422. doi: 10.3390/microorganisms11020422 (PMC9965780; doi:10.3390/microorganisms11020422)
Supplement: Supplementary file 1 [file microorganisms-11-00422-s001.zip]

Archive with 6 entries (6 files):
- Figure S1_richness_age.pdf
- Figure S2_ANCOM_JHACH_Sinus.pdf
- Table S1.pdf
- Table S2.pdf
- Table S3.pdf
- Table S4.pdf
